# Supplementary material for: A systematic review of tests of empathy in medicine
Source: BMC Med Educ. 2007 Jul 25;7:24. doi: 10.1186/1472-6920-7-24 (PMC1988794; doi:10.1186/1472-6920-7-24)
Supplement: Additional file 2 — Empathy tests identified. A summary of the tests identified by the review, illustrating the presence or absence of evidence concerning reliability and validity. [file 1472-6920-7-24-S2.xls]

## Sheet: Sheet1
	Test †	Paper	Applicants, students, practising	Reliability		Internal consistency	Validity
				Inter-rater	Test-retest		Convergent/ concurrent	Divergent	Face	Factor analysis	Other
1st person	MCRS	[27]	S		4	4				4	4
	GE-PAQ	[28]	S			4					4
	JSPE	[29]	S				4	4
	JSPE	[10]	S		4
	JSPE	[30]	P			4					4
	JSPE	[31]	P			4
	JSPE	[4]	P		4	4				4	4
	JSPE	[32]	S, P			4	4	4	4	4	4
	JSPE	[13]	S, P				4
	JSPE	[14]	P				4
	DIRI	[33]	S								4
	DIRI	[34]	S				4				4
	DIRI	[35]	S			4	4
	DIRI	[36]	P								4
	DIRI	[37]	P				4
	DIRI	[11]	P		4
	DIRI	[14]	P				4
	DIRI (R)	[38]	A				4	4		4
	ARS	[39]	S, P			4					4
	TMMS	[35]	S			4	4
	ECRS	[15]	S		4	4	4
	ECRS	[40]	S			4
	ADAPTED
	EMP	[41]	S			4	4	4		4
	E T	[12]	A		4	4		4		4
	BEES	[15]	S		4	4	4
	FY	[42]	S		4		4	4
	SCALE
	MSQ(M)	[43]	S		4
	NACE	[21]	A,S			4		4			4
	NACE	[44]	A, S			4	4	4	4	4
	EIS	[44]	S			4	4
2nd person	BLRI	[45]	P				4
	BLRI	[16]	P				4
	QPP	[46]	P			4
	BEM	[47]	P								4
	CARE	[16]	P			4	4		4
	CARE	[19]	P				4				4
	CARE	[18]	P	4					4
	CARE	[17]	P		4		4				4
	RES	[16]	P				4
3rd person	RIAS	[48]	P	4
	RIAS	[49]	P	4	4
	RIAS	[20]	P				4
	FHCS	[20]	P	4		4	4	4
	OSCE	[50]	S			4					4
	ACGME	[51]	P							4
	MAAS	[52]	P			4
	EI	[53]	A			4	4	4	4		4
	ECCS	[54]	P	4			4
	ES	[55]	S	4		4
	MIPS	[56]	P	4	4
	MIPS	[57]	P	4	4
	CACS	[58]	S				4
	IPS	[59]	S, P			4	4			4
	CSA IPS	[60]	P	4							4
	MCI	[61]	S			4
	HRI	[61]	S			4
	LCIAS	[62]	P	4
	MPCC	[63]	P	4			4	4
	ESM	[63]	P			4	4	4
† ACGME- Accreditation Council for Graduate Medical Education
ARS- Affect Reading Scale
ATH- Attitudes towards Humanities
BEES- Balanced Emotional Empathy Scale
BEM - Burn’s Empathy Measure
BLRI- Barrett-Lennard Relationship Inventory
CACS- Coordination and Competence System
CARE- Consultation and Relational Empathy Measure
CMQ- Career Motivation Questionnaire
CSA IPS- Clinical Skills Assessment and Interpersonal Skills
DIRI- Davis’ Interpersonal Reactivity Index
DIRI (R) – Revised version of DIRI
ECCS- Empathic Communication Coding System
ECRS- Empathy Construct Rating Scale
ECRS ADAPTED- Empathy Construct Rating Scale (With half of the original version of 84 items)
EI- Emotional Intelligence
EIS – Emotional Intelligence Scale
EMP- Empathy Scale
ES- 10 Item Empathy Scale
ESM – Emotional Speech Measure
ET- Empathy Test
FHCS – Four Habits Coding Scheme
FY SCALE- Femininity Scale of the Personal Attributes Questionnaire
GE-PAQ- German Extended Personal Attributes Questionnaire
HRI- Helping Relationship Inventory
IPS- Interpersonal Skills Rating Scale
JSPE- Jefferson Scale of Physician Empathy
LCIAS – Liverpool Clinical Interaction Analysis Scheme
MAAS- Maastricht Anamnestic Scoring List- Global
MCI- Medical Communication Index
MCRS- Medical Condition Regard Scale
MCSDS- Marlowe Crowne Social Desirability Scale
MIPS- Medical Interaction Processing System
MPCC – Measure of Patient-Centred Communication
MSQ(M) – Maxwell-Sullivan Questionnaire (modified)
NACE – Narcissism, Aloofness, Confidence, Empathy scale
OSCE- Objective Structured Clinical Examination
QPP- Quality from the Patient’s Perspective Questionnaire
RES- Reynolds’ Empathy Scale
RIAS- Roter Interaction Analysis System
RSE- Rosenberg Self Esteem Scale
SOC-13- Sense of Coherence Scale
TFA- Tolerance for Ambiguity
TMMS- Trait Meta-Mood Scale.
